# Supplementary material for: Estimated Impacts of Alcohol Control Policies on NCD Premature Deaths in Thailand
Source: Int J Environ Res Public Health. 2022 Aug 4;19(15):9623. doi: 10.3390/ijerph19159623 (PMC9368053; doi:10.3390/ijerph19159623)
Supplement: Supplementary file 1 [file ijerph-19-09623-s001.zip]

Archive with 1 entries (1 files):
- ijerph-1811776-supplementary.pdf
